# Supplementary material for: Study of the Effects of Several SARS-CoV-2 Structural Proteins on Antiviral Immunity
Source: Vaccines (Basel). 2023 Feb 23;11(3):524. doi: 10.3390/vaccines11030524 (PMC10059745; doi:10.3390/vaccines11030524)
Supplement: Supplementary file 1 [file vaccines-11-00524-s001.zip]

Archive with 7 entries (6 files):
- vaccines-2124520-supplementary proofed.pdf
- WB figures/
- WB figures/intensity ratio-2.tif
- WB figures/whole blot-E protein.tif
- WB figures/whole blot-M protein and N protein.tif
- WB figures/whole blot-S1 protein.tif
- WB figures/whole blot-S2 protein.tif
